# Supplementary material for: Secular change of true polar wander over the past billion years
Source: Sci Adv. 2022 Oct 14;8(41):eabo2753. doi: 10.1126/sciadv.abo2753 (PMC9565807; doi:10.1126/sciadv.abo2753)
Supplement: Supplementary file 2 — Data file S1 [file sciadv.abo2753_data_file_s1.zip]

Archive with 1 entries (1 files):
- sciadv.abo2753_data_file_s1.xlsx
