# Supplementary material for: Secular change of true polar wander over the past billion years
Source: Sci Adv. 2022 Oct 14;8(41):eabo2753. doi: 10.1126/sciadv.abo2753 (PMC9565807; doi:10.1126/sciadv.abo2753)
Supplement: Supplementary file 2 — Data file S1 [file sciadv.abo2753_data_file_s1.zip › sciadv.abo2753_data_file_s1.xlsx]

## Sheet: Sheet1
Data file S1. Fits of high-temperature components
Rock Unit	Specimen	Component	Dg (°)	Ig (°C)	Ds (°)	Is (°C)	Fitting steps	Number of points fitted	Temperature (°C)	MAD (°)	Fitting method	Dip direction (°)	Dip (°)
HGS01	16HG05B1	HT1	291.8	-24.7	298.491	-45.8019	N-VXZa	12	485–570	16	Forced	271.2	23
	16HG05C1	HT1	327.7	-44.1	352.378	-52.6989	OPRSU-X	9	495–553	7.9	Forced	271.2	23
	16HG05C2	HT1	325.9	-36.9	344.907	-47.1594	P-X	9	510–565	14.4	Forced	271.2	23
	16HG05D1	HT1	334.8	-42	357.529	-48.1631	O-VX	9	500–565	14.5	Forced	271.2	23
	16HG05D2	HT1	324.8	-4.4	328.528	-17.566	M-V	10	500–560	8.5	Forced	271.2	23
	16HG05E1	HT1	267.9	-51	263.687	-73.9155	U-c	9	532–575	7.2	Forced	271.2	23
	16HG05E2	HT1	298.3	-58	338.117	-74.7868	Q-b	12	520–580	5	Forced	271.2	23
	16HG05F2	HT1	295.3	-41.6	310.813	-61.3861	M-V	10	500–560	13.9	Forced	271.2	23
	16HG06B1	HT1	305.8	-52	336.8	-67.4253	O-SU-X	9	495–553	15.4	Forced	271.2	23
	16HG06C1	HT1	328.9	-36.3	347.577	-45.4974	O-V	8	520–560	16.7	Forced	271.2	23
	16HG06F1	HT1	332.3	-40.4	353.889	-47.7656	M-V	10	500–560	12.3	Forced	271.2	23
	16HG07D1	HT1	312.8	-42.6	334.836	-56.9449	R-Ya	9	510–570	13.6	Forced	271.2	23
	16HG08C2	HT1	319.1	-52	352.238	-62.4546	L-W	12	490–560	16	Forced	271.2	23
	16HG08E1	HT1	329.1	-48.2	357.678	-55.5489	L-U	10	490–560	15.8	Forced	271.2	23
	16HG08F1	HT1	295.8	-67.5	15.5315	-80.5364	N-W	10	510–563	3.2	Forced	271.2	23
	16HG08G1	HT1	300.1	-71	35.4371	-79.0285	M-U	9	500–553	1.7	Forced	271.2	23
	16HG08H2	HT1	309.8	-62.9	5.24901	-73.4462	P-X	9	525–566	4.5	Forced	271.2	23
	16HG08I1	HT1	306.2	-57.3	346.975	-71.357	P-Y	10	525–570	6.5	Forced	271.2	23
	16HG08I2	HT1	306.9	-67.4	19.3367	-76.3508	R-a	10	525–580	11	Forced	271.2	23
	16HG08J1	HT1	307.2	-72.3	40.4136	-76.6647	Q-VY-b	10	530–580	3.7	Forced	271.2	23
	16HG08K1	HT1	304.6	-59.7	350.922	-73.6047	O-a	13	520–580	5.1	Forced	271.2	23
	16HG08L1	HT1	295.2	-61.5	344.596	-78.3155	P-a	12	525–580	3.2	Forced	271.2	23
	16HG08P1	HT1	308.6	-79.8	68.3352	-73.93	L-UWX	12	490–566	6.2	Forced	271.2	23
	16HG09A1	HT1	343.4	-48.1	10.3925	-49.8991	L-NPRT	6	490–545	9.7	Forced	271.2	23
Rock Unit	Specimen	Component	Dg (°)	Ig (°C)	Ds (°)	Is (°C)	Fitting steps	Number of points fitted	Temperature (°C)	MAD (°)	Fitting method	Dip direction (°)	Dip (°)
HW01	16HW04C1	HT1	2.1	13.8	19.0107	-46.8686	K-S	9	450–520	11.7	Forced	330	74.6
	16HW04C2	HT1	356.4	9.5	18.0823	-53.8892	I-N	6	430–520	4.6	Forced	330	74.6
	16HW04D1	HT1	346.7	17.1	357.545	-53.5645	K-S	9	450–520	5.8	Forced	330	74.6
	16HW04D2	HT1	344.1	15.2	355.124	-56.3783	J-P	7	460–550	6.2	Forced	330	74.6
	16HW04E1	HT1	349.8	15.3	3.40614	-53.5983	K-S	9	450–520	7.7	Forced	330	74.6
	16HW04E2	HT1	341.7	13.5	352.421	-58.8689	J-R	9	460–557	10.2	Forced	330	74.6
	16HW04E3	HT1	349.6	9	9.78284	-58.816	J-R	9	460–557	7.6	Forced	330	74.6
	16HW06B3	HT1	341.1	31.9	342.609	-41.5174	J-PR	8	460–557	11.6	Forced	330	74.6
	16HW06C1	HT1	350.1	31.6	352.191	-39.1968	K-OQ	6	450–507	16	Forced	330	74.6
	16HW06D4	HT1	351.5	27	356.4	-42.7408	J-LOP	5	460–535	12.9	Forced	330	74.6
	16HW06E1	HT1	342.9	38	342.439	-35.2434	J-T	11	440–520	16.4	Forced	330	74.6
	16HW06E2	HT1	338	26.5	340.6	-47.3846	I-N	6	460–520	15.7	Forced	330	74.6
	16HW06E3	HT1	337.3	35.2	337.67	-38.9281	IJL-P	7	430–535	11.1	Forced	330	74.6
	16HW06F2	HT1	354.3	24.3	1.28076	-43.753	J-O	6	460–520	8.7	Forced	330	74.6
	16HW06F3	HT1	349.6	26.6	354.592	-43.8836	J-O	6	460–520	6.3	Forced	330	74.6
	16HW06G2	HT1	344.3	37	344.093	-35.8941	I-O	7	430–520	6.7	Forced	330	74.6
	16HW06G3	HT1	345	36	345.134	-36.677	I-O	7	430–520	9.6	Forced	330	74.6
	16HW06H1	HT1	353.8	30.8	356.267	-38.4418	M-T	8	470–520	12.8	Forced	330	74.6
	16HW06I1	HT1	354.1	31.9	355.858	-37.3596	L-S	8	460–515	9.6	Forced	330	74.6
	16HW06C2	HT1	348.8	29.9	351.799	-41.2089	I-P	8	430–550	16.7	Forced	330	74.6
Rock Unit	Specimen	Component	Dg (°)	Ig (°C)	Ds (°)	Is (°C)	Fitting steps	Number of points fitted	Temperature (°C)	MAD (°)	Fitting method	Dip direction (°)	Dip (°)
HW02	16HW20E1	HT1	54.4	-34.7	7.01906	-45.8809	LN-U	9	475–580	8.4	Forced	110	51.5
	16HW20E2	HT1	64.9	-35.3	10.8019	-54.1523	L-S	8	540–580	15.3	Forced	110	51.5
	16HW21B2	HT1	37.4	-42	351.482	-36.1899	P-V	7	535–575	7.9	Forced	110	51.5
	16HW21B3	HT1	40.8	-36	359.606	-36.2094	O-V	8	520–575	11.1	Forced	110	51.5
	16HW21C2	HT1	42	-32	4.57469	-35.3455	O-V	8	520–575	10.3	Forced	110	51.5
	16HW21E1	HT1	50.5	-33.3	7.05022	-42.358	M-T	8	531–575	9.4	Forced	110	51.5
	16HW21E2	HT1	55.8	-34.7	7.63808	-46.9498	L-X	13	500–580	13.5	Forced	110	51.5
	16HW21F1	HT1	57	-34.6	8.30983	-47.8317	L-T	9	500–566	8.5	Forced	110	51.5
	16HW21F3	HT1	41.7	-37.4	358.384	-37.4434	N-T	7	510–564	10.3	Forced	110	51.5
Rock Unit	Specimen	Component	Dg (°)	Ig (°C)	Ds (°)	Is (°C)	Fitting steps	Number of points fitted	Temperature (°C)	MAD (°)	Fitting method	Dip direction (°)	Dip (°)
JZP01	16TR54B1	HT1	307.6	-52	336.093	-48.631	RSXab	5	520–570	18.1	Forced	223.9	23.3
	16TR74C1	HT1	339.3	-32.7	349.549	-20.6959	Q-U	5	530–555	14.9	Forced	223.9	23.3
	16TR74G1	HT1	289	-55.4	325.53	-58.2742	P-U	6	523–555	14.4	Forced	223.9	23.3
	16TR72I1	HT1	349	-55.2	7.18986	-38.6365	M-V	10	515–570	8.9	Forced	223.9	23.3
	16TR73B1	HT1	18	-80.8	36.2878	-58.1838	N-U	8	508–547	15.1	Forced	223.9	23.3
	16TR73C1	HT1	271.7	-31.5	287.079	-44.9452	N-U	8	513–555	12.8	Forced	223.9	23.3
	16TR73D1	HT1	316.4	-41.8	335.409	-36.8207	P-U	6	523–555	19.1	Forced	223.9	23.3
	16TR73E1	HT1	340.7	-33.6	351.075	-21.0827	P-U	6	523–555	4.5	Forced	223.9	23.3
	16TR73G1	HT1	301.4	-39.2	321.127	-40.303	OS-U	4	518–555	18.7	Forced	223.9	23.3
	16TR73I1	HT1	357.3	-43.8	8.17936	-26.0746	O-T	6	518–547	11.8	Forced	223.9	23.3
Rock Unit	Specimen	Component	Dg (°)	Ig (°C)	Ds (°)	Is (°C)	Fitting steps	Number of points fitted	Temperature (°C)	MAD (°)	Fitting method	Dip direction (°)	Dip (°)
JZP02	16TR49A1	HT1	330	-39.9	344.275	-29.6534	T-b	9	540–580	14.1	Forced	220.7	22.6
	16TR51B1	HT1	324	-42.8	340.981	-34.222	T-Yab	8	530–570	9.8	Forced	220.7	22.6
	16TR51D2	HT1	335.8	-49.7	353.711	-36.7743	S-X	6	533–555	8.3	Forced	220.7	22.6
	16TR52H1	HT1	331	-35.3	342.977	-25.1299	P-W	8	515–555	8	Forced	220.7	22.6
	16TR52H2	HT1	328.8	-29.1	338.48	-20.1616	N-U	8	500–540	11.6	Forced	220.7	22.6
	16TR52J1	HT1	329.1	-41.7	344.441	-31.5726	N-SU	7	500–540	9.9	Forced	220.7	22.6
	16TR52K1	HT1	305.3	-50.4	331.473	-47.2564	P-c	14	500–580	9.9	Forced	220.7	22.6
	16TR52K2	HT1	314.9	-66.2	353.973	-56.4436	N-U	8	500–540	9.9	Forced	220.7	22.6
	16TR70A1	HT1	336.9	-67.6	6.89337	-52.0823	P-RUWX	6	515–555	3.4	Forced	220.7	22.6
	16TR70B2	HT1	334.3	-37.5	346.647	-26.101	P-UW-Y	9	515–560	6	Forced	220.7	22.6
	16TR70D1	HT1	330.8	-34.6	342.505	-24.5527	R-a	10	525–570	7.1	Forced	220.7	22.6
	16TR70E2	HT1	334.9	-39.6	348.06	-27.846	O-RTUW	10	510–550	7.6	Forced	220.7	22.6
	16TR70F1	HT1	321.9	-40.3	337.95	-32.6969	R-U	4	525–540	10	Forced	220.7	22.6
	16TR70I1	HT1	330.7	-28.9	340.026	-19.3357	P-UW	7	515–551	5.5	Forced	220.7	22.6
	16TR71A1	HT1	327.3	-42.2	343.272	-32.6025	Q-Y	9	520–560	8.3	Forced	220.7	22.6
	16TR71B1	HT1	334.4	-44.5	349.973	-32.4738	P-Y	10	515–560	6.9	Forced	220.7	22.6
	16TR71C1	HT1	335.2	-41.2	349.024	-29.2224	O-WYZ	11	510–560	9.7	Forced	220.7	22.6
	16TR71D1	HT1	340.2	-36.6	351.073	-23.4856	M-W	11	490–550	10	Forced	220.7	22.6
	16TR71F1	HT1	337.6	-29.3	346.082	-17.4683	O-V	8	510–545	7.3	Forced	220.7	22.6
	16TR71G1	HT1	348.9	-37.9	358.612	-22.3081	O-Y	11	510–560	4.9	Forced	220.7	22.6
	16TR71H1	HT1	328	-51.2	348.944	-40.3823	R-a	10	525–570	10.1	Forced	220.7	22.6
	16TR101B	HT1	335.2	-50.8	353.884	-37.9311	O-a	13	520–570	4.4	Forced	220.7	22.6
	16TR101C	HT1	328.1	-42.1	343.853	-32.2542	O-a	13	510–570	4.9	Forced	220.7	22.6
	16TR101D	HT1	326.4	-53	348.982	-42.4328	O-a	13	510–570	5.6	Forced	220.7	22.6
	16TR101E1	HT1	340.4	-45.8	355.166	-31.9458	R-a	10	520–565	10	Forced	220.7	22.6
	16TR101F2	HT1	330.8	-43.2	346.534	-32.392	M-W	11	500–556	17.2	Forced	220.7	22.6
	16TR101G	HT1	331.2	-35.7	343.319	-25.4319	O-UW-Y	10	510–560	12.2	Forced	220.7	22.6
Rock Unit	Specimen	Component	Dg (°)	Ig (°C)	Ds (°)	Is (°C)	Fitting steps	Number of points fitted	Temperature (°C)	MAD (°)	Fitting method	Dip direction (°)	Dip (°)
JZP03	16TR56A1	HT1	337.6	-36.6	353.329	-28.5295	Q-X	8	510–560	13.4	Forced	237.4	25.4
	16TR56F1	HT1	350.6	-52.7	12.3933	-38.0379	N-a	14	480–575	11.7	Forced	237.4	25.4
	16TR56I1	HT1	329.5	-44.9	352.143	-38.7927	R-Xa	8	520–575	9.7	Forced	237.4	25.4
	16TR56K1	HT1	325.6	-48.1	351.623	-42.9501	V-Z	5	545–565	12.9	Forced	237.4	25.4
	16TR57A1	HT1	329	-45.3	352.048	-39.3211	S-Z	8	530–570	11.1	Forced	237.4	25.4
	17TR57E1	HT1	351.2	-37.1	4.37868	-24.0066	Q-UWX	7	530–568	8.9	Forced	237.4	25.4
	17TR57B1	HT1	331.6	-26.9	343.283	-22.3761	T-b	9	540–585	8.1	Forced	237.4	25.4
	17TR57C1	HT1	327.2	-34	343.369	-30.423	TUXYa	5	555–595	6.9	Forced	237.4	25.4
	17TR57H1	HT1	331.9	-40.7	351.206	-34.3016	N-Z	13	500–580	8.8	Forced	237.4	25.4
	17TR57I1	HT1	327.5	-46	351.425	-40.4877	M-SUVYZ	11	490–580	6.7	Forced	237.4	25.4
	17TR80A1	HT1	339.5	-35.2	354.108	-26.5667	N-W	10	500–563	10.5	Forced	237.4	25.4
	17TR80B2	HT1	339.1	-54.3	5.94306	-43.0649	P-Z	11	520–580	8.3	Forced	237.4	25.4
	17TR80I1	HT1	333.7	-17.4	340.623	-13.0158	Q-V	6	530–563	11.1	Forced	237.4	25.4
Rock Unit	Specimen	Component	Dg (°)	Ig (°C)	Ds (°)	Is (°C)	Fitting steps	Number of points fitted	Temperature (°C)	MAD (°)	Fitting method	Dip direction (°)	Dip (°)
JZP05	16TR68A1	HT1	315.3	-50.6	344.045	-42.2473	R-XZ-d	12	500–580	13.7	Forced	223	27.7
	16TR68B1	HT1	311.8	-57.4	348.316	-48.6898	Q-b	12	510–580	10.5	Forced	223	27.7
	16TR68C1	HT1	318.7	-54.1	349.268	-43.6407	Q-Xa	9	510–575	8.4	Forced	223	27.7
	16TR68D1	HT1	318.1	-51.7	346.82	-42.0073	R-b	11	520–580	6.2	Forced	223	27.7
	16TR68E1	HT1	322.6	-53.1	350.871	-41.4136	R-Zb	10	520–580	10.2	Forced	223	27.7
	16TR68G1	HT1	319.7	-61.4	356.904	-48.7117	P-T	5	500–540	4.3	Forced	223	27.7
	16TR68H1	HT1	317.6	-57.5	351.773	-46.6107	P-TW	6	500–555	7.7	Forced	223	27.7
	16TR69A1	HT1	315.8	-56.7	349.936	-46.6815	N-T	7	480–540	8.9	Forced	223	27.7
	16TR69B1	HT1	299.8	-59.4	343.95	-54.6991	P-c	14	500–580	6.5	Forced	223	27.7
	16TR69D1	HT1	309.2	-61.5	351.632	-52.4478	Q-d	14	500–580	13.1	Forced	223	27.7
	16TR69E1	HT1	307.1	-59	347.46	-51.5859	O-Y	11	500–560	11.2	Forced	223	27.7
	16TR69F1	HT1	311.4	-58.7	349.505	-49.7538	Q-a	11	500–560	8.9	Forced	223	27.7
	16TR69G1	HT1	321.4	-55.1	351.81	-43.4172	N-T	7	480–540	8.6	Forced	223	27.7
	16TR69I1	HT1	289.7	-60.3	339.84	-59.3367	P-W	8	500–545	5.2	Forced	223	27.7
	16TR87A2	HT1	318.9	-58	353.009	-46.5134	M-U	9	500–562	7.2	Forced	223	27.7
	16TR87C2	HT1	311.9	-56.8	347.741	-48.2237	M-Q	5	500–538	1.7	Forced	223	27.7
	16TR87D2	HT1	313.7	-55.1	347.106	-46.2951	M-R	6	500–545	3.7	Forced	223	27.7
	16TR87E2	HT1	314.1	-58.7	351.014	-48.7549	M-U	9	500–562	9.8	Forced	223	27.7
	16TR87G1	HT1	322.5	-67.1	4.64891	-51.7908	M-QS-V	9	500–562	11.7	Forced	223	27.7
	16TR87H2	HT1	324	-49	348.635	-37.5913	N-U	8	510–562	12.6	Forced	223	27.7
	16TR87J1	HT1	309.1	-55.7	344.909	-48.5245	M-SU	8	500–562	9.3	Forced	223	27.7
	16TR87K1	HT1	319.5	-51.2	347.324	-41.0751	L-O	4	480–520	5.1	Forced	223	27.7
Rock Unit	Specimen	Component	Dg (°)	Ig (°C)	Ds (°)	Is (°C)	Fitting steps	Number of points fitted	Temperature (°C)	MAD (°)	Fitting method	Dip direction (°)	Dip (°)
Baked siltstones	16TR53H	HT1	317.1	-52.3	343.32	-45.4954	N-T	7	460–530	15.4	Unforced	223.9	22.3
	16TR53I1	HT1	301.3	-64	345.934	-59.6913	N-S	6	500–550	9.4	Unforced	223.9	22.3
	16TR53J2	HT1	323.2	-57.7	352.012	-47.9167	O-V	8	480–550	9.8	Unforced	223.9	22.3
	16TR54A1	HT1	331	-43.6	347.984	-33.3089	OPS-UX	6	480–550	20	Unforced	223.9	22.3
	16TR77A	HT1	299	-53.5	331.059	-53.0154	O-U	7	475–550	15.8	Unforced	223.9	22.3
	16TR77B1	HT1	320.4	-43.9	339.901	-37.1992	O-RUV	6	480–550	15.5	Unforced	223.9	22.3
	16TR77C1	HT1	333.8	-67.5	7.33144	-52.8456	O-SW	6	480–560	15.5	Unforced	223.9	22.3
	16TR77D1	HT1	329.9	-70.6	8.96942	-56.1075	N-Y	12	460–580	12.8	Unforced	223.9	22.3
	16TR77E1	HT1	338.1	-71	13.0198	-54.6487	M-U	9	460–560	19.8	Unforced	223.9	22.3
	16TR77E2	HT1	299.7	-64.2	345.35	-60.3571	P-S	4	495–520	19.9	Unforced	223.9	22.3
	16TR77I1	HT1	306.5	-64.6	349.681	-58.377	P-W	8	495–560	11.5	Unforced	223.9	22.3
Rock Unit	Specimen	Component	Dg (°)	Ig (°C)	Ds (°)	Is (°C)	Fitting steps	Number of points fitted	Temperature (°C)	MAD (°)	Fitting method	Dip direction (°)	Dip (°)
Unbaked siltstones	16TR62D1	HT2	13.8	-77.8	30.8314	-56.0922	P-T	5	520–560	2.7	Forced	220.7	22.6
	16TR62E1	HT2	67.1	-74.3	52.1558	-52.714	P-V	7	520–570	6.9	Forced	220.7	22.6
	16TR62E2	HT2	61	-77.5	48.3025	-55.4181	M-S	7	500–570	5.6	Forced	220.7	22.6
	16TR62F1	HT2	56.7	-79.7	45.9459	-57.3818	P-U	6	520–561	5.2	Forced	220.7	22.6
	16TR62G1	HT2	82.4	-83.3	50.2344	-62.0588	Q-SUV	5	520–570	5.4	Forced	220.7	22.6
	16TR62G2	HT2	99	-82.4	54.8882	-62.672	M-S	7	500–570	4.7	Forced	220.7	22.6
	16TR62H1	HT2	96.6	-82.7	53.947	-62.6667	O-RTU	6	511–570	6.6	Forced	220.7	22.6
	16TR85A1	HT2	51.7	-76.2	45.1159	-53.7629	L-S	8	475–570	3.8	Forced	220.7	22.6
	16TR85B1	HT2	43.7	-80.8	41.6101	-58.2092	N-T	7	510–570	5.4	Forced	220.7	22.6
	16TR85B2	HT2	28.9	-79.1	36.6655	-56.6598	N-S	6	500–570	6	Forced	220.7	22.6
	16TR85C1	HT2	72.3	-77.5	52.4472	-56.1483	P-T	5	525–570	10.1	Forced	220.7	22.6
	16TR85D1	HT2	102.8	-70.8	70.6221	-54.3625	O-S	5	525–570	5.5	Forced	220.7	22.6
	16TR85D2	HT2	101	-70.6	69.9874	-53.8571	O-S	5	525–570	2.4	Forced	220.7	22.6
	16TR85F1	HT2	55.3	-78.2	45.9697	-55.8582	M-S	7	500–570	7.1	Forced	220.7	22.6
	16TR85G1	HT2	5.7	-81.4	30.8319	-59.9692	M-T	8	500–570	7.5	Forced	220.7	22.6
	16TR86E1	HT2	21	-73.4	31.8228	-51.3862	N-S	6	510–570	6.9	Forced	220.7	22.6
	16TR86F1	HT2	26.5	-75.1	34.7136	-52.7851	OQ-U	6	525–570	4.9	Forced	220.7	22.6
	16TR86I1	HT2	79.6	-80.5	52.4656	-59.4502	M-S	7	500–570	12.9	Forced	220.7	22.6
	16TR86J1	HT2	85.7	-79.5	55.2402	-59.1185	O-R	4	525–560	6.4	Forced	220.7	22.6
Notes:
Dg/Ig: declination and inclination in geographic coordinates; MAD: maximum angle of deviation. Fitting method signifies fits forced/unforced to pass through the origin.
Fitting steps correspond to the demagnetizing steps as recorded in the measurement-level data files.
